# Supplementary material for: A deep analysis using panel-based next-generation sequencing in an Ecuadorian pediatric patient with anaplastic astrocytoma: a case report
Source: J Med Case Rep. 2020 Aug 31;14:136. doi: 10.1186/s13256-020-02451-4 (PMC7457761; doi:10.1186/s13256-020-02451-4)
Supplement: Supplementary file 2 — Additional file 2: Supplementary Table 2. g:Profiler heat map. [file 13256_2020_2451_MOESM2_ESM.xlsx]

## Sheet: Sheet1
Supplementary Table 2. gProfiler heat map
source	term_name	term_id	adjusted_p_value	negative_log10_of_adjusted_p_value	term_size	query_size	intersection_size	effective_domain_size	intersections
GO:MF	damaged DNA binding	GO:0003684	6.896689340435276e-10	9.161359336251646	70	23	7	18098	MUTYH,MSH2,WRN,NBN,BLM,BRCA1,ERCC2
GO:MF	oxidized purine DNA binding	GO:0032357	1.2858636243833113e-7	6.8908050892021775	10	23	4	18098	MUTYH,MSH2,WRN,BLM
GO:MF	mismatch repair complex binding	GO:0032404	2.0189452702484086e-7	6.694875453791018	11	23	4	18098	MUTYH,MSH2,MLH1,WRN
GO:MF	oxidized DNA binding	GO:0032356	2.0189452702484086e-7	6.694875453791018	11	23	4	18098	MUTYH,MSH2,WRN,BLM
GO:MF	four-way junction DNA binding	GO:0000400	0.0000011088093659993319	5.955143114275695	16	23	4	18098	MSH2,WRN,MEN1,BLM
GO:MF	Y-form DNA binding	GO:0000403	0.000005558708030138309	5.25502613658023	5	23	3	18098	WRN,MEN1,BLM
GO:MF	DNA secondary structure binding	GO:0000217	0.000007648751956126281	5.1164094227268535	25	23	4	18098	MSH2,WRN,MEN1,BLM
GO:MF	protein N-terminus binding	GO:0047485	0.00007248841870507861	4.13973137403931	110	23	5	18098	NBN,TSC1,ATM,MEN1,ERCC2
GO:MF	mismatched DNA binding	GO:0030983	0.00025083255887695794	3.60061609135471	15	23	3	18098	MUTYH,MSH2,MLH1
GO:MF	forked DNA-dependent helicase activity	GO:0061749	0.00047979694114113995	3.3189425251255007	2	23	2	18098	WRN,BLM
GO:MF	telomeric G-quadruplex DNA binding	GO:0061849	0.00047979694114113995	3.3189425251255007	2	23	2	18098	WRN,BLM
GO:MF	DNA-dependent ATPase activity	GO:0008094	0.0007431812771943964	3.128905239963799	76	23	4	18098	MSH2,WRN,BLM,ERCC2
GO:MF	8-hydroxy-2'-deoxyguanosine DNA binding	GO:1905773	0.0014382772363584328	2.842157393079848	3	23	2	18098	WRN,BLM
GO:MF	DNA helicase activity	GO:0003678	0.001991131069627144	2.7009001508504147	29	23	3	18098	WRN,BLM,ERCC2
GO:MF	telomeric D-loop binding	GO:0061821	0.002874329144821333	2.5414635014784652	4	23	2	18098	WRN,BLM
GO:MF	D-loop DNA binding	GO:0062037	0.002874329144821333	2.5414635014784652	4	23	2	18098	WRN,BLM
GO:MF	four-way junction helicase activity	GO:0009378	0.0047868427693487925	2.3199508373030193	5	23	2	18098	WRN,BLM
GO:MF	DNA binding	GO:0003677	0.005093312446581585	2.2929996814393423	2531	23	12	18098	MUTYH,MSH2,MLH1,EGFR,WRN,NBN,ATM,MEN1,FANCI,BLM,BRCA1,ERCC2
GO:MF	4 iron, 4 sulfur cluster binding	GO:0051539	0.006188605595402347	2.208407194346842	42	23	3	18098	SDHB,MUTYH,ERCC2
GO:MF	MutLalpha complex binding	GO:0032405	0.007174710053827623	2.1441956450562802	6	23	2	18098	MSH2,WRN
GO:MF	guanine/thymine mispair binding	GO:0032137	0.007174710053827623	2.1441956450562802	6	23	2	18098	MSH2,MLH1
GO:MF	MutSalpha complex binding	GO:0032407	0.010036824780633937	1.998403657544736	7	23	2	18098	MUTYH,MLH1
GO:MF	bubble DNA binding	GO:0000405	0.013372082568058009	1.873800950450598	8	23	2	18098	WRN,BLM
GO:MF	catalytic activity, acting on DNA	GO:0140097	0.016383260910660523	1.7855996523584268	166	23	4	18098	MUTYH,WRN,BLM,ERCC2
GO:MF	G-quadruplex DNA binding	GO:0051880	0.017179380867732054	1.7649924918768778	9	23	2	18098	WRN,BLM
GO:MF	iron-sulfur cluster binding	GO:0051536	0.02310226870275461	1.6363453691681566	65	23	3	18098	SDHB,MUTYH,ERCC2
GO:MF	metal cluster binding	GO:0051540	0.02310226870275461	1.6363453691681566	65	23	3	18098	SDHB,MUTYH,ERCC2
GO:MF	GTPase activating protein binding	GO:0032794	0.04987450906884028	1.3021213661872606	15	23	2	18098	TSC1,CDH1
GO:BP	DNA repair	GO:0006281	5.832788052506552e-13	12.23412380435161	545	23	14	17816	MUTYH,MSH2,FANCL,FANCD2,MLH1,EGFR,WRN,NBN,ATM,MEN1,FANCI,BLM,BRCA1,ERCC2
GO:BP	cellular response to DNA damage stimulus	GO:0006974	2.647401933736303e-10	9.57718011825579	849	23	14	17816	MUTYH,MSH2,FANCL,FANCD2,MLH1,EGFR,WRN,NBN,ATM,MEN1,FANCI,BLM,BRCA1,ERCC2
GO:BP	DNA metabolic process	GO:0006259	8.670950006952327e-10	9.061933317728561	926	23	14	17816	MUTYH,MSH2,FANCL,FANCD2,MLH1,EGFR,WRN,NBN,ATM,MEN1,FANCI,BLM,BRCA1,ERCC2
GO:BP	positive regulation of DNA metabolic process	GO:0051054	2.1061091482522125e-9	8.676519125431959	193	23	9	17816	MSH2,MLH1,EGFR,WRN,NBN,ATM,BLM,BRCA1,ERCC2
GO:BP	cellular response to stress	GO:0033554	9.138329078773966e-9	8.039133206695904	2052	23	17	17816	MUTYH,MSH2,FANCL,FANCD2,MLH1,MET,EGFR,WRN,NBN,TSC1,ATM,MEN1,FANCI,BLM,NF1,BRCA1,ERCC2
GO:BP	regulation of DNA metabolic process	GO:0051052	1.0877839194084808e-8	7.963457365601545	347	23	10	17816	MSH2,MLH1,EGFR,WRN,NBN,ATM,MEN1,BLM,BRCA1,ERCC2
GO:BP	response to radiation	GO:0009314	1.4068245143569084e-7	6.85176007257206	450	23	10	17816	MSH2,FANCD2,EGFR,WRN,ATM,MEN1,BLM,NF1,BRCA1,ERCC2
GO:BP	response to ionizing radiation	GO:0010212	9.384576047374895e-7	6.0275853420564305	149	23	7	17816	MSH2,FANCD2,WRN,ATM,MEN1,BLM,BRCA1
GO:BP	DNA recombination	GO:0006310	0.0000023212127208461405	5.6342850580548856	280	23	8	17816	MSH2,MLH1,WRN,NBN,ATM,BLM,BRCA1,ERCC2
GO:BP	positive regulation of DNA recombination	GO:0045911	0.000003199881459192024	5.4948661099839535	42	23	5	17816	MSH2,MLH1,WRN,BLM,ERCC2
GO:BP	positive regulation of metabolic process	GO:0009893	0.000006597243678710678	5.180637474330201	3615	23	18	17816	FH,MSH2,MLH1,MET,EGFR,WRN,NBN,TSC1,ATM,MEN1,AIP,TSHR,CHRNA3,FANCI,BLM,CDH1,BRCA1,ERCC2
GO:BP	negative regulation of DNA metabolic process	GO:0051053	0.000013047436905855172	4.8844747946070255	120	23	6	17816	MSH2,MLH1,NBN,ATM,MEN1,BLM
GO:BP	double-strand break repair	GO:0006302	0.000026700473885018027	4.573481030627109	241	23	7	17816	MSH2,MLH1,WRN,NBN,ATM,BLM,BRCA1
GO:BP	DNA double-strand break processing	GO:0000729	0.00004520441235612657	4.344819172082584	25	23	4	17816	NBN,ATM,BLM,BRCA1
GO:BP	mitotic G2/M transition checkpoint	GO:0044818	0.00011186464789862944	3.95130713999801	31	23	4	17816	NBN,ATM,BLM,BRCA1
GO:BP	regulation of mitotic recombination	GO:0000019	0.00011302875569848071	3.94681105339761	7	23	3	17816	MLH1,BLM,ERCC2
GO:BP	positive regulation of nucleobase-containing compound metabolic process	GO:0045935	0.00011949532555126247	3.922649083226294	1858	23	13	17816	MSH2,MLH1,MET,EGFR,WRN,NBN,ATM,MEN1,AIP,BLM,CDH1,BRCA1,ERCC2
GO:BP	G2 DNA damage checkpoint	GO:0031572	0.0001277361815985715	3.8936860702937035	32	23	4	17816	NBN,ATM,BLM,BRCA1
GO:BP	double-strand break repair via nonhomologous end joining	GO:0006303	0.000141754064464652	3.8484644798829297	88	23	5	17816	MLH1,NBN,ATM,BLM,BRCA1
GO:BP	response to abiotic stimulus	GO:0009628	0.00019787818884756445	3.7036020733286183	1245	23	11	17816	MSH2,FANCD2,EGFR,WRN,TSC1,ATM,MEN1,BLM,NF1,BRCA1,ERCC2
GO:BP	positive regulation of cellular metabolic process	GO:0031325	0.00020884646258498402	3.680172876361667	3301	23	16	17816	MSH2,MLH1,MET,EGFR,WRN,NBN,TSC1,ATM,MEN1,AIP,CHRNA3,FANCI,BLM,CDH1,BRCA1,ERCC2
GO:BP	non-recombinational repair	GO:0000726	0.0002196833378318356	3.658202881459582	96	23	5	17816	MLH1,NBN,ATM,BLM,BRCA1
GO:BP	immune system development	GO:0002520	0.0002751605904406701	3.5604137673106404	991	23	10	17816	MSH2,FANCD2,MLH1,NBN,TSC1,ATM,TSHR,BLM,NF1,ERCC2
GO:BP	regulation of DNA recombination	GO:0000018	0.0002834813210647583	3.5474755520294785	101	23	5	17816	MSH2,MLH1,WRN,BLM,ERCC2
GO:BP	response to stress	GO:0006950	0.0004347022477260349	3.3618081141857674	4033	23	17	17816	MUTYH,MSH2,FANCL,FANCD2,MLH1,MET,EGFR,WRN,NBN,TSC1,ATM,MEN1,FANCI,BLM,NF1,BRCA1,ERCC2
GO:BP	double-strand break repair via homologous recombination	GO:0000724	0.000925509657714943	3.033619045014347	128	23	5	17816	WRN,NBN,ATM,BLM,BRCA1
GO:BP	recombinational repair	GO:0000725	0.0009620153606569011	3.016817993455668	129	23	5	17816	WRN,NBN,ATM,BLM,BRCA1
GO:BP	positive regulation of nitrogen compound metabolic process	GO:0051173	0.0010362096056181058	2.984552386139225	3157	23	15	17816	MSH2,MLH1,MET,EGFR,WRN,NBN,ATM,MEN1,AIP,CHRNA3,FANCI,BLM,CDH1,BRCA1,ERCC2
GO:BP	chordate embryonic development	GO:0043009	0.001094180308262887	2.96091110539635	620	23	8	17816	MSH2,EGFR,NBN,TSC1,ATM,NF1,BRCA1,ERCC2
GO:BP	cellular response to oxygen-containing compound	GO:1901701	0.0011332589521889707	2.945670841542679	1154	23	10	17816	MET,EGFR,TSC1,ATM,MEN1,TSHR,CHRNA3,BLM,CDH1,BRCA1
GO:BP	cell cycle	GO:0007049	0.0011832811546103287	2.9269120521697247	1850	23	12	17816	MSH2,FANCD2,MLH1,EGFR,NBN,TSC1,ATM,MEN1,FANCI,BLM,BRCA1,ERCC2
GO:BP	response to gamma radiation	GO:0010332	0.0013735013829547452	2.8621708989596097	57	23	4	17816	FANCD2,WRN,ATM,MEN1
GO:BP	embryo development ending in birth or egg hatching	GO:0009792	0.0013910380664499751	2.8566609851603877	640	23	8	17816	MSH2,EGFR,NBN,TSC1,ATM,NF1,BRCA1,ERCC2
GO:BP	response to UV	GO:0009411	0.0013935256684669771	2.8558850272586085	139	23	5	17816	MSH2,EGFR,WRN,MEN1,ERCC2
GO:BP	t-circle formation	GO:0090656	0.0014595051255128564	2.835794375511156	15	23	3	17816	WRN,NBN,BLM
GO:BP	formation of extrachromosomal circular DNA	GO:0001325	0.0014595051255128564	2.835794375511156	15	23	3	17816	WRN,NBN,BLM
GO:BP	telomere maintenance via telomere trimming	GO:0090737	0.0014595051255128564	2.835794375511156	15	23	3	17816	WRN,NBN,BLM
GO:BP	signal transduction by p53 class mediator	GO:0072331	0.0015049012458252257	2.822491998276346	267	23	6	17816	MSH2,WRN,NBN,ATM,BLM,BRCA1
GO:BP	anatomical structure homeostasis	GO:0060249	0.0015554674155648723	2.808139082201432	438	23	7	17816	FH,EGFR,WRN,NBN,ATM,BLM,NF1
GO:BP	cellular response to nitrogen compound	GO:1901699	0.0016189926276604935	2.7907551288708734	653	23	8	17816	EGFR,TSC1,MEN1,TSHR,CHRNA3,BLM,CDH1,BRCA1
GO:BP	somatic cell DNA recombination	GO:0016444	0.001808368408600163	2.742713088504844	61	23	4	17816	MSH2,MLH1,NBN,ATM
GO:BP	somatic diversification of immune receptors via germline recombination within a single locus	GO:0002562	0.001808368408600163	2.742713088504844	61	23	4	17816	MSH2,MLH1,NBN,ATM
GO:BP	DNA damage checkpoint	GO:0000077	0.0018383482506774487	2.7355722138306975	147	23	5	17816	MSH2,NBN,ATM,BLM,BRCA1
GO:BP	chromosome organization	GO:0051276	0.001890983681664356	2.723312218904142	1220	23	10	17816	MSH2,FANCD2,MLH1,WRN,NBN,ATM,MEN1,BLM,BRCA1,ERCC2
GO:BP	DNA replication	GO:0006260	0.002069536447945838	2.6841269205546614	282	23	6	17816	EGFR,WRN,NBN,ATM,BLM,BRCA1
GO:BP	positive regulation of macromolecule metabolic process	GO:0010604	0.002212985883044819	2.6550213564908582	3341	23	15	17816	MSH2,MLH1,MET,EGFR,WRN,NBN,ATM,MEN1,AIP,CHRNA3,FANCI,BLM,CDH1,BRCA1,ERCC2
GO:BP	intracellular signal transduction	GO:0035556	0.0026271241196998804	2.5805194082845953	2878	23	14	17816	MSH2,MLH1,MET,EGFR,WRN,NBN,TSC1,ATM,MEN1,AIP,TSHR,BLM,NF1,BRCA1
GO:BP	DNA integrity checkpoint	GO:0031570	0.0027082891894853554	2.5673049638081333	159	23	5	17816	MSH2,NBN,ATM,BLM,BRCA1
GO:BP	cellular response to stimulus	GO:0051716	0.002770503759761781	2.5574412561365674	7629	23	21	17816	MUTYH,MSH2,FANCL,FANCD2,MLH1,MET,EGFR,WRN,NBN,TSC1,ATM,MEN1,AIP,TSHR,CHRNA3,FANCI,BLM,CDH1,NF1,BRCA1,ERCC2
GO:BP	regulation of cell cycle phase transition	GO:1901987	0.0027887191389317687	2.5545952227559043	478	23	7	17816	EGFR,NBN,ATM,MEN1,BLM,BRCA1,ERCC2
GO:BP	somatic diversification of immune receptors	GO:0002200	0.00297532545606516	2.5264655220219954	69	23	4	17816	MSH2,MLH1,NBN,ATM
GO:BP	determination of adult lifespan	GO:0008340	0.003097809936116455	2.508945231582618	19	23	3	17816	MSH2,WRN,ATM
GO:BP	mitotic cell cycle checkpoint	GO:0007093	0.003764560355462889	2.424285735624031	170	23	5	17816	MSH2,NBN,ATM,BLM,BRCA1
GO:BP	central nervous system development	GO:0007417	0.0037688398316247525	2.4237923188304724	1003	23	9	17816	FANCD2,EGFR,WRN,TSC1,ATM,MEN1,CDH1,NF1,ERCC2
GO:BP	regulation of metabolic process	GO:0019222	0.0037891906640425623	2.4214535413974065	6846	23	20	17816	FH,MSH2,FANCD2,MLH1,MET,EGFR,WRN,NBN,TSC1,ATM,MEN1,AIP,TSHR,CHRNA3,FANCI,BLM,CDH1,NF1,BRCA1,ERCC2
GO:BP	chromosome segregation	GO:0007059	0.0038624226130348142	2.4131402089441027	314	23	6	17816	FANCD2,MLH1,ATM,BLM,BRCA1,ERCC2
GO:BP	response to light stimulus	GO:0009416	0.0038624226130348142	2.4131402089441027	314	23	6	17816	MSH2,EGFR,WRN,MEN1,NF1,ERCC2
GO:BP	embryo development	GO:0009790	0.004125504214856779	2.384522964847915	1014	23	9	17816	MSH2,EGFR,NBN,TSC1,ATM,TSHR,NF1,BRCA1,ERCC2
GO:BP	lymphocyte activation	GO:0046649	0.004180869659264105	2.378733371589677	741	23	8	17816	MSH2,FANCD2,MLH1,NBN,TSC1,ATM,TSHR,BLM
GO:BP	mitotic G2 DNA damage checkpoint	GO:0007095	0.004244739468442944	2.372148960517761	21	23	3	17816	NBN,ATM,BLM
GO:BP	brain development	GO:0007420	0.00439608489163947	2.3569339296210208	746	23	8	17816	FANCD2,EGFR,WRN,TSC1,ATM,MEN1,CDH1,NF1
GO:BP	regulation of signal transduction by p53 class mediator	GO:1901796	0.004984281741695503	2.3023974167089625	180	23	5	17816	WRN,NBN,ATM,BLM,BRCA1
GO:BP	leukocyte differentiation	GO:0002521	0.0050051936298298105	2.3005791168380076	522	23	7	17816	MSH2,FANCD2,TSC1,ATM,TSHR,BLM,NF1
GO:BP	cell population proliferation	GO:0008283	0.005193933256321231	2.2845036354917823	2122	23	12	17816	FANCL,MET,EGFR,NBN,TSC1,ATM,MEN1,TSHR,BLM,NF1,BRCA1,ERCC2
GO:BP	positive regulation of cellular process	GO:0048522	0.00552685922668181	2.2575215970889118	5439	23	18	17816	MSH2,MLH1,MET,EGFR,WRN,NBN,TSC1,ATM,MEN1,AIP,TSHR,CHRNA3,FANCI,BLM,CDH1,NF1,BRCA1,ERCC2
GO:BP	negative regulation of mitotic cell cycle	GO:0045930	0.005910910728517996	2.228345599677469	338	23	6	17816	MSH2,EGFR,NBN,ATM,BLM,BRCA1
GO:BP	cell cycle process	GO:0022402	0.005933241281428812	2.2267079902665494	1383	23	10	17816	MSH2,FANCD2,MLH1,EGFR,NBN,ATM,MEN1,BLM,BRCA1,ERCC2
GO:BP	positive regulation of biological process	GO:0048518	0.006370758491366991	2.1958088582447015	6227	23	19	17816	FH,MSH2,MLH1,MET,EGFR,WRN,NBN,TSC1,ATM,MEN1,AIP,TSHR,CHRNA3,FANCI,BLM,CDH1,NF1,BRCA1,ERCC2
GO:BP	head development	GO:0060322	0.006798280783107072	2.1676009021189877	791	23	8	17816	FANCD2,EGFR,WRN,TSC1,ATM,MEN1,CDH1,NF1
GO:BP	DNA duplex unwinding	GO:0032508	0.006874022947851936	2.1627890223720794	85	23	4	17816	WRN,NBN,BLM,ERCC2
GO:BP	cell development	GO:0048468	0.006890522277839686	2.161747858819892	2179	23	12	17816	MSH2,MLH1,MET,EGFR,TSC1,ATM,MEN1,TSHR,CHRNA3,CDH1,NF1,ERCC2
GO:BP	mitotic recombination	GO:0006312	0.0073158383346009085	2.1357359001292577	25	23	3	17816	MLH1,BLM,ERCC2
GO:BP	lymphocyte differentiation	GO:0030098	0.007968410280695627	2.098628312880681	356	23	6	17816	MSH2,FANCD2,TSC1,ATM,TSHR,BLM
GO:BP	meiotic chromosome segregation	GO:0045132	0.009027153028391806	2.044449195313291	91	23	4	17816	FANCD2,MLH1,ATM,BLM
GO:BP	system development	GO:0048731	0.009416311506669425	2.026119182769778	4939	23	17	17816	MSH2,FANCD2,MLH1,MET,EGFR,WRN,NBN,TSC1,ATM,MEN1,TSHR,CHRNA3,BLM,CDH1,NF1,BRCA1,ERCC2
GO:BP	negative regulation of G2/M transition of mitotic cell cycle	GO:0010972	0.010273558447434971	1.9882791039770078	94	23	4	17816	NBN,ATM,BLM,BRCA1
GO:BP	DNA geometric change	GO:0032392	0.010715982229857604	1.9699680152468433	95	23	4	17816	WRN,NBN,BLM,ERCC2
GO:BP	cellular response to organonitrogen compound	GO:0071417	0.010851506851088119	1.9645099510620867	587	23	7	17816	EGFR,TSC1,MEN1,TSHR,BLM,CDH1,BRCA1
GO:BP	cellular response to drug	GO:0035690	0.01107132385320594	1.9558004452670337	377	23	6	17816	MET,EGFR,CHRNA3,BLM,CDH1,BRCA1
GO:BP	cell death	GO:0008219	0.011245636493885637	1.9490159588179967	2282	23	12	17816	MSH2,MLH1,MET,EGFR,WRN,NBN,TSC1,ATM,BLM,NF1,BRCA1,ERCC2
GO:BP	positive regulation of response to DNA damage stimulus	GO:2001022	0.011642920078816774	1.9339380836833262	97	23	4	17816	EGFR,ATM,BLM,BRCA1
GO:BP	regulation of intracellular signal transduction	GO:1902531	0.011931190023982024	1.923316237379628	1875	23	11	17816	MET,EGFR,WRN,NBN,TSC1,ATM,MEN1,AIP,BLM,NF1,BRCA1
GO:BP	regulation of molecular function	GO:0065009	0.012156850351318919	1.9151789293580437	3259	23	14	17816	MSH2,FANCD2,MET,EGFR,WRN,NBN,TSC1,MEN1,AIP,TSHR,CHRNA3,BLM,NF1,ERCC2
GO:BP	response to antineoplastic agent	GO:0097327	0.012627851112615381	1.8986705472542227	99	23	4	17816	EGFR,BLM,CDH1,BRCA1
GO:BP	mitotic DNA damage checkpoint	GO:0044773	0.012627851112615381	1.8986705472542227	99	23	4	17816	MSH2,NBN,ATM,BLM
GO:BP	cell cycle checkpoint	GO:0000075	0.013277145806479226	1.8768952753988166	220	23	5	17816	MSH2,NBN,ATM,BLM,BRCA1
GO:BP	homeostatic process	GO:0042592	0.015185703331688052	1.818565088763999	1922	23	11	17816	FH,MET,EGFR,WRN,NBN,ATM,MEN1,TSHR,BLM,NF1,ERCC2
GO:BP	cell cycle phase transition	GO:0044770	0.01619287785772432	1.7906759599767115	624	23	7	17816	EGFR,NBN,ATM,MEN1,BLM,BRCA1,ERCC2
GO:BP	negative regulation of mitotic recombination	GO:0045950	0.016466256293117064	1.7834051291880564	4	23	2	17816	MLH1,BLM
GO:BP	negative regulation of cell cycle G2/M phase transition	GO:1902750	0.01656505424588819	1.780807137587555	106	23	4	17816	NBN,ATM,BLM,BRCA1
GO:BP	intrinsic apoptotic signaling pathway in response to DNA damage	GO:0008630	0.01656505424588819	1.780807137587555	106	23	4	17816	MSH2,MLH1,ATM,BRCA1
GO:BP	response to X-ray	GO:0010165	0.017237908134346554	1.7635154380955005	33	23	3	17816	MSH2,ATM,BLM
GO:BP	nervous system development	GO:0007399	0.017822518738672907	1.7490309199956453	2384	23	12	17816	FANCD2,MET,EGFR,WRN,TSC1,ATM,MEN1,TSHR,CHRNA3,CDH1,NF1,ERCC2
GO:BP	mitotic DNA integrity checkpoint	GO:0044774	0.0178396976220342	1.7486125110694763	108	23	4	17816	MSH2,NBN,ATM,BLM
GO:BP	hemopoiesis	GO:0030097	0.017913205978429683	1.74682668025157	902	23	8	17816	MSH2,FANCD2,TSC1,ATM,TSHR,BLM,NF1,ERCC2
GO:BP	regulation of cell cycle	GO:0051726	0.017955431121632694	1.7458041627184546	1213	23	9	17816	MSH2,EGFR,NBN,TSC1,ATM,MEN1,BLM,BRCA1,ERCC2
GO:BP	negative regulation of cell cycle	GO:0045786	0.01989295716969846	1.7013006524200374	644	23	7	17816	MSH2,EGFR,NBN,ATM,MEN1,BLM,BRCA1
GO:BP	mismatch repair	GO:0006298	0.020643739893989467	1.6852116215705382	35	23	3	17816	MUTYH,MSH2,MLH1
GO:BP	regulation of nitrogen compound metabolic process	GO:0051171	0.02105881119488067	1.6765661491085506	5917	23	18	17816	MSH2,FANCD2,MLH1,MET,EGFR,WRN,NBN,TSC1,ATM,MEN1,AIP,CHRNA3,FANCI,BLM,CDH1,NF1,BRCA1,ERCC2
GO:BP	nucleic acid metabolic process	GO:0090304	0.021097409719566147	1.6757708628802663	5215	23	17	17816	MUTYH,MSH2,FANCL,FANCD2,MLH1,MET,EGFR,WRN,NBN,ATM,MEN1,AIP,FANCI,BLM,CDH1,BRCA1,ERCC2
GO:BP	meiosis I	GO:0007127	0.022099475690725724	1.655618029813792	114	23	4	17816	FANCD2,MLH1,ATM,BLM
GO:BP	multicellular organism aging	GO:0010259	0.022501486496174318	1.6477887905214683	36	23	3	17816	MSH2,WRN,ATM
GO:BP	hematopoietic or lymphoid organ development	GO:0048534	0.02479465551460454	1.605641921216212	943	23	8	17816	MSH2,FANCD2,TSC1,ATM,TSHR,BLM,NF1,ERCC2
GO:BP	meiotic cell cycle	GO:0051321	0.02563073726483508	1.5912389012116037	252	23	5	17816	FANCD2,MLH1,NBN,ATM,BLM
GO:BP	regulation of mitotic cell cycle	GO:0007346	0.02598268920874303	1.5853159014509655	671	23	7	17816	MSH2,EGFR,NBN,ATM,BLM,BRCA1,ERCC2
GO:BP	meiosis I cell cycle process	GO:0061982	0.02618631936565262	1.5819255398152918	119	23	4	17816	FANCD2,MLH1,ATM,BLM
GO:BP	regulation of mitotic cell cycle phase transition	GO:1901990	0.02740626062111677	1.5621502166458514	442	23	6	17816	EGFR,NBN,ATM,BLM,BRCA1,ERCC2
GO:BP	response to indole-3-methanol	GO:0071680	0.02742219489807118	1.5618977868196338	5	23	2	17816	CDH1,BRCA1
GO:BP	cellular response to indole-3-methanol	GO:0071681	0.02742219489807118	1.5618977868196338	5	23	2	17816	CDH1,BRCA1
GO:BP	positive regulation of isotype switching to IgA isotypes	GO:0048298	0.02742219489807118	1.5618977868196338	5	23	2	17816	MSH2,MLH1
GO:BP	response to oxygen-containing compound	GO:1901700	0.032391550791665384	1.489568259024704	1672	23	10	17816	MET,EGFR,TSC1,ATM,MEN1,TSHR,CHRNA3,BLM,CDH1,BRCA1
GO:BP	response to oxidative stress	GO:0006979	0.03269756855926746	1.4854845409346278	456	23	6	17816	FANCD2,MET,EGFR,WRN,TSC1,ERCC2
GO:BP	regulation of primary metabolic process	GO:0080090	0.03327782524597371	1.4778450632266902	6092	23	18	17816	MSH2,FANCD2,MLH1,MET,EGFR,WRN,NBN,TSC1,ATM,MEN1,AIP,CHRNA3,FANCI,BLM,CDH1,NF1,BRCA1,ERCC2
GO:BP	negative regulation of cell cycle phase transition	GO:1901988	0.034481332122512726	1.4624159643588948	268	23	5	17816	NBN,ATM,MEN1,BLM,BRCA1
GO:BP	negative regulation of DNA recombination	GO:0045910	0.03866369564368393	1.412696636573626	43	23	3	17816	MSH2,MLH1,BLM
GO:BP	regulation of isotype switching to IgA isotypes	GO:0048296	0.04110097120078666	1.3861479157842935	6	23	2	17816	MSH2,MLH1
GO:BP	mitotic cell cycle	GO:0000278	0.04231962641940944	1.373458174732444	1015	23	8	17816	MSH2,EGFR,NBN,ATM,MEN1,BLM,BRCA1,ERCC2
GO:BP	programmed cell death	GO:0012501	0.04454344740976642	1.3512161740756699	2149	23	11	17816	MSH2,MLH1,MET,EGFR,WRN,NBN,ATM,BLM,NF1,BRCA1,ERCC2
GO:BP	multicellular organism development	GO:0007275	0.04628775233709937	1.3345339073851448	5502	23	17	17816	MSH2,FANCD2,MLH1,MET,EGFR,WRN,NBN,TSC1,ATM,MEN1,TSHR,CHRNA3,BLM,CDH1,NF1,BRCA1,ERCC2
GO:CC	chromosome, telomeric region	GO:0000781	0.000005942403748952052	5.226037843951913	158	23	6	18797	MSH2,WRN,NBN,ATM,MEN1,BLM
GO:CC	nuclear chromosome part	GO:0044454	0.00005063236389097948	4.295571796080616	577	23	8	18797	MSH2,MLH1,WRN,NBN,ATM,MEN1,BLM,BRCA1
GO:CC	nuclear chromosome	GO:0000228	0.00008027836153867093	4.0954014999361155	613	23	8	18797	MSH2,MLH1,WRN,NBN,ATM,MEN1,BLM,BRCA1
GO:CC	nuclear part	GO:0044428	0.0001322006928609272	3.8787662687165745	4521	23	17	18797	SDHB,MUTYH,MSH2,FANCL,FANCD2,MLH1,EGFR,WRN,NBN,ATM,MEN1,AIP,FANCI,BLM,NF1,BRCA1,ERCC2
GO:CC	organelle lumen	GO:0043233	0.00017478850390846234	3.7574871349356136	5283	23	18	18797	SDHB,FH,MUTYH,MSH2,FANCL,FANCD2,MLH1,EGFR,WRN,NBN,ATM,MEN1,AIP,FANCI,BLM,NF1,BRCA1,ERCC2
GO:CC	intracellular organelle lumen	GO:0070013	0.00017478850390846234	3.7574871349356136	5283	23	18	18797	SDHB,FH,MUTYH,MSH2,FANCL,FANCD2,MLH1,EGFR,WRN,NBN,ATM,MEN1,AIP,FANCI,BLM,NF1,BRCA1,ERCC2
GO:CC	membrane-enclosed lumen	GO:0031974	0.00017478850390846234	3.7574871349356136	5283	23	18	18797	SDHB,FH,MUTYH,MSH2,FANCL,FANCD2,MLH1,EGFR,WRN,NBN,ATM,MEN1,AIP,FANCI,BLM,NF1,BRCA1,ERCC2
GO:CC	protein-containing complex	GO:0032991	0.0002418696782599189	3.616418573100692	5390	23	18	18797	SDHB,FH,MSH2,FANCL,MLH1,MET,EGFR,WRN,NBN,TSC1,ATM,MEN1,AIP,TSHR,CHRNA3,CDH1,BRCA1,ERCC2
GO:CC	nucleoplasm	GO:0005654	0.00026349905416097686	3.5792209393637906	3523	23	15	18797	SDHB,MUTYH,MSH2,FANCL,FANCD2,MLH1,WRN,NBN,ATM,MEN1,AIP,FANCI,BLM,BRCA1,ERCC2
GO:CC	nuclear lumen	GO:0031981	0.0003038447200885752	3.517348305988772	4142	23	16	18797	SDHB,MUTYH,MSH2,FANCL,FANCD2,MLH1,WRN,NBN,ATM,MEN1,AIP,FANCI,BLM,NF1,BRCA1,ERCC2
GO:CC	chromosome	GO:0005694	0.0005112884327442104	3.2913340325271028	1074	23	9	18797	MSH2,FANCD2,MLH1,WRN,NBN,ATM,MEN1,BLM,BRCA1
GO:CC	chromosomal region	GO:0098687	0.0006164620618537099	3.210093645482796	348	23	6	18797	MSH2,WRN,NBN,ATM,MEN1,BLM
GO:CC	chromosomal part	GO:0044427	0.0021383006890155314	2.669931224104727	951	23	8	18797	MSH2,MLH1,WRN,NBN,ATM,MEN1,BLM,BRCA1
GO:CC	DNA repair complex	GO:1990391	0.00271225387817456	2.566669661143533	38	23	3	18797	MSH2,MLH1,ATM
GO:CC	nuclear chromosome, telomeric region	GO:0000784	0.002900793567824927	2.537483176245408	123	23	4	18797	MSH2,NBN,ATM,MEN1
GO:CC	synaptonemal structure	GO:0099086	0.003419094485760634	2.466088897425849	41	23	3	18797	MLH1,BLM,BRCA1
GO:CC	synaptonemal complex	GO:0000795	0.003419094485760634	2.466088897425849	41	23	3	18797	MLH1,BLM,BRCA1
GO:CC	mismatch repair complex	GO:0032300	0.013236563146473711	1.8782247641622793	10	23	2	18797	MSH2,MLH1
GO:CC	replication fork	GO:0005657	0.018661575679931822	1.7290516896243961	72	23	3	18797	WRN,NBN,BLM
GO:CC	receptor complex	GO:0043235	0.022335324802459595	1.6510077275937431	403	23	5	18797	MET,EGFR,AIP,TSHR,CHRNA3
GO:CC	condensed chromosome	GO:0000793	0.029043645020566677	1.536948879949245	222	23	4	18797	FANCD2,MLH1,BLM,BRCA1
GO:CC	lateral element	GO:0000800	0.03077051740753765	1.5118652010112592	15	23	2	18797	BLM,BRCA1
GO:CC	nucleus	GO:0005634	0.03378204160572305	1.4713141075386404	7385	23	18	18797	SDHB,MUTYH,MSH2,FANCL,FANCD2,MLH1,EGFR,WRN,NBN,TSC1,ATM,MEN1,AIP,FANCI,BLM,NF1,BRCA1,ERCC2
GO:CC	intracellular organelle part	GO:0044446	0.04048145559814947	1.3927438798916085	9284	23	20	18797	SDHB,FH,MUTYH,MSH2,FANCL,FANCD2,MLH1,EGFR,WRN,NBN,TSC1,ATM,MEN1,AIP,FANCI,BLM,CDH1,NF1,BRCA1,ERCC2
KEGG	Fanconi anemia pathway	KEGG:03460	3.7154362286666507e-7	6.429990188476597	54	22	6	7590	FANCL,FANCD2,MLH1,FANCI,BLM,BRCA1
KEGG	Homologous recombination	KEGG:03440	0.00025185823203131526	3.5988438495815425	40	22	4	7590	NBN,ATM,BLM,BRCA1
KEGG	Platinum drug resistance	KEGG:01524	0.0026677115018693335	2.5738611387438026	72	22	4	7590	MSH2,MLH1,ATM,BRCA1
KEGG	Endometrial cancer	KEGG:05213	0.03279112942679262	1.4842436246427293	58	22	3	7590	MLH1,EGFR,CDH1
KEGG	Gastric cancer	KEGG:05226	0.04305312071751198	1.3659953631122121	148	22	4	7590	MLH1,MET,EGFR,CDH1
KEGG	MicroRNAs in cancer	KEGG:05206	0.04527981042228194	1.3440954001221084	150	22	4	7590	MET,EGFR,ATM,BRCA1
KEGG	Cushing syndrome	KEGG:04934	0.04758710714937947	1.322510695437591	152	22	4	7590	FH,EGFR,MEN1,AIP
REAC	DNA Repair	REAC:R-HSA-73894	1.7841401241877544e-9	8.748571039661849	311	22	11	10526	MSH2,FANCL,FANCD2,MLH1,WRN,NBN,ATM,FANCI,BLM,BRCA1,ERCC2
REAC	Transcriptional Regulation by TP53	REAC:R-HSA-3700989	8.976676481582894e-9	8.046884426459103	361	22	11	10526	MSH2,FANCD2,MLH1,WRN,NBN,TSC1,ATM,FANCI,BLM,BRCA1,ERCC2
REAC	TP53 Regulates Transcription of DNA Repair Genes	REAC:R-HSA-6796648	9.354637889895073e-9	8.028973019009948	64	22	7	10526	MSH2,FANCD2,MLH1,ATM,FANCI,BRCA1,ERCC2
REAC	Resolution of D-loop Structures through Synthesis-Dependent Strand Annealing (SDSA)	REAC:R-HSA-5693554	4.207758785458282e-7	6.375949164564169	26	22	5	10526	WRN,NBN,ATM,BLM,BRCA1
REAC	Resolution of D-loop Structures through Holliday Junction Intermediates	REAC:R-HSA-5693568	0.0000015039040717138183	5.822779864844124	33	22	5	10526	WRN,NBN,ATM,BLM,BRCA1
REAC	Resolution of D-Loop Structures	REAC:R-HSA-5693537	0.0000017608208658560726	5.754284824002834	34	22	5	10526	WRN,NBN,ATM,BLM,BRCA1
REAC	Generic Transcription Pathway	REAC:R-HSA-212436	0.0000019166298315978366	5.717461756510478	1193	22	14	10526	MSH2,FANCD2,MLH1,MET,EGFR,WRN,NBN,TSC1,ATM,MEN1,FANCI,BLM,BRCA1,ERCC2
REAC	HDR through Single Strand Annealing (SSA)	REAC:R-HSA-5685938	0.000002747240839465846	5.561103266074092	37	22	5	10526	WRN,NBN,ATM,BLM,BRCA1
REAC	Presynaptic phase of homologous DNA pairing and strand exchange	REAC:R-HSA-5693616	0.0000036189293097425236	5.441419900088426	39	22	5	10526	WRN,NBN,ATM,BLM,BRCA1
REAC	Homologous DNA Pairing and Strand Exchange	REAC:R-HSA-5693579	0.000005325284461512387	5.2736571884966414	42	22	5	10526	WRN,NBN,ATM,BLM,BRCA1
REAC	RNA Polymerase II Transcription	REAC:R-HSA-73857	0.000006847219031489183	5.164485779530715	1315	22	14	10526	MSH2,FANCD2,MLH1,MET,EGFR,WRN,NBN,TSC1,ATM,MEN1,FANCI,BLM,BRCA1,ERCC2
REAC	Gene expression (Transcription)	REAC:R-HSA-74160	0.00002407037288699992	4.618517181785125	1449	22	14	10526	MSH2,FANCD2,MLH1,MET,EGFR,WRN,NBN,TSC1,ATM,MEN1,FANCI,BLM,BRCA1,ERCC2
REAC	HDR through Homologous Recombination (HRR)	REAC:R-HSA-5685942	0.00005845128941880752	4.233205903983812	67	22	5	10526	WRN,NBN,ATM,BLM,BRCA1
REAC	Meiotic recombination	REAC:R-HSA-912446	0.0002176689059691009	3.6622036055501566	87	22	5	10526	MLH1,NBN,ATM,BLM,BRCA1
REAC	Regulation of TP53 Activity through Phosphorylation	REAC:R-HSA-6804756	0.0002877467908948629	3.5409895111540335	92	22	5	10526	WRN,NBN,ATM,BLM,BRCA1
REAC	G2/M DNA damage checkpoint	REAC:R-HSA-69473	0.00033765068213338374	3.47153236856644	95	22	5	10526	WRN,NBN,ATM,BLM,BRCA1
REAC	Processing of DNA double-strand break ends	REAC:R-HSA-5693607	0.00039415061621700777	3.404337790122442	98	22	5	10526	WRN,NBN,ATM,BLM,BRCA1
REAC	Meiosis	REAC:R-HSA-1500620	0.0009477644111102054	3.0232996032422745	117	22	5	10526	MLH1,NBN,ATM,BLM,BRCA1
REAC	HDR through Homologous Recombination (HRR) or Single Strand Annealing (SSA)	REAC:R-HSA-5693567	0.00171451777571583	2.7658580078629607	132	22	5	10526	WRN,NBN,ATM,BLM,BRCA1
REAC	Homology Directed Repair	REAC:R-HSA-5693538	0.002131084505207193	2.671399328597614	138	22	5	10526	WRN,NBN,ATM,BLM,BRCA1
REAC	Reproduction	REAC:R-HSA-1474165	0.00253552202019344	2.5959326133918035	143	22	5	10526	MLH1,NBN,ATM,BLM,BRCA1
REAC	Regulation of TP53 Activity	REAC:R-HSA-5633007	0.004377947680128868	2.358729432893053	160	22	5	10526	WRN,NBN,ATM,BLM,BRCA1
REAC	DNA Double-Strand Break Repair	REAC:R-HSA-5693532	0.005232104501604843	2.2813235903685953	166	22	5	10526	WRN,NBN,ATM,BLM,BRCA1
REAC	G2/M Checkpoints	REAC:R-HSA-69481	0.005543975246523416	2.2561787174875714	168	22	5	10526	WRN,NBN,ATM,BLM,BRCA1
REAC	Diseases of Mismatch Repair (MMR)	REAC:R-HSA-5423599	0.01116765480049346	1.9520380188396333	5	22	2	10526	MSH2,MLH1
REAC	Sensing of DNA Double Strand Breaks	REAC:R-HSA-5693548	0.016730264553859526	1.776497191531751	6	22	2	10526	NBN,ATM
REAC	Fanconi Anemia Pathway	REAC:R-HSA-6783310	0.018543025414852473	1.7318194064491967	39	22	3	10526	FANCL,FANCD2,FANCI
WP	DNA IR-damage and cellular response via ATR	WP:WP4016	4.637512969435787e-9	8.333714862811611	80	20	8	6207	MSH2,FANCD2,MLH1,WRN,NBN,ATM,FANCI,BRCA1
WP	Integrated Breast Cancer Pathway	WP:WP1984	7.846165362052028e-7	6.105342543125942	151	20	8	6207	MSH2,EGFR,TSC1,ATM,BLM,CDH1,NF1,BRCA1
WP	Signaling Pathways in Glioblastoma	WP:WP2261	0.000011562115834795373	4.9369626839696865	82	20	6	6207	MET,EGFR,TSC1,ATM,NF1,BRCA1
WP	DNA IR-Double Strand Breaks (DSBs) and cellular response via ATM	WP:WP3959	0.00004976386965712235	4.303085856102759	55	20	5	6207	FANCD2,NBN,ATM,BLM,BRCA1
WP	ATM Signaling Pathway	WP:WP2516	0.0005205270522905154	3.283556694865849	40	20	4	6207	FANCD2,NBN,ATM,BRCA1
WP	Integrated Cancer Pathway	WP:WP1971	0.0007668191172607251	3.115307068436975	44	20	4	6207	MSH2,ATM,BLM,BRCA1
WP	DNA Damage Response	WP:WP707	0.004377212132143081	2.3588024057316996	68	20	4	6207	FANCD2,NBN,ATM,BRCA1
WP	miRNA Regulation of DNA Damage Response	WP:WP1530	0.005190050672755772	2.284828401922104	71	20	4	6207	FANCD2,NBN,ATM,BRCA1
WP	DDX1 as a regulatory component of the Drosha microprocessor	WP:WP2942	0.01605373225038036	1.7944239846102759	7	20	2	6207	NBN,ATM
WP	DNA Mismatch Repair	WP:WP531	0.027414412178505987	1.5620210618493722	9	20	2	6207	MSH2,MLH1
WP	Aryl Hydrocarbon Receptor	WP:WP2586	0.031113691357126397	1.5070484607354562	46	20	3	6207	EGFR,AIP,NF1
WP	Homologous recombination	WP:WP186	0.04996900740135014	1.3012992774214895	12	20	2	6207	NBN,ATM
CORUM	BASC complex (BRCA1-associated genome surveillance complex)	CORUM:433	1.0487542231989383e-9	8.979326277311465	12	16	6	3635	MSH2,MLH1,NBN,ATM,BLM,BRCA1
CORUM	BASC (Ab 80) complex (BRCA1-associated genome surveillance complex)	CORUM:434	0.000007962029314701502	5.0989762277579915	8	16	4	3635	MSH2,MLH1,BLM,BRCA1
CORUM	BASC (Ab 81) complex (BRCA1-associated genome surveillance complex)	CORUM:435	0.0006371704769542369	3.1957443552703153	6	16	3	3635	MLH1,ATM,BRCA1
CORUM	MDC1-MRN-ATM-FANCD2 complex	CORUM:2217	0.0006371704769542369	3.1957443552703153	6	16	3	3635	FANCD2,NBN,ATM
CORUM	ATM-NBN complex	CORUM:2723	0.008334228626268203	2.0791345900600704	2	16	2	3635	NBN,ATM
CORUM	BRAFT complex	CORUM:244	0.00894165238131317	2.0485822179182236	13	16	3	3635	FANCL,MLH1,BLM
CORUM	MSH2-MLH1-PMS2 DNA-repair initiation complex	CORUM:291	0.02493845290287955	1.603130492179971	3	16	2	3635	MSH2,MLH1
CORUM	MSH2-MSH6-PMS2-MLH1 complex	CORUM:369	0.049748784717078595	1.3032175239054558	4	16	2	3635	MSH2,MLH1
CORUM	BLM complex III	CORUM:246	0.049748784717078595	1.3032175239054558	4	16	2	3635	MLH1,BLM
CORUM	MSH2-MLH1-PMS2-PCNA DNA-repair initiation complex	CORUM:290	0.049748784717078595	1.3032175239054558	4	16	2	3635	MSH2,MLH1
CORUM	MSH2-MSH6-PMS2-MLH1 complex	CORUM:431	0.049748784717078595	1.3032175239054558	4	16	2	3635	MSH2,MLH1
CORUM	BRCA1-RAD50-MRE11-NBS1 complex	CORUM:964	0.049748784717078595	1.3032175239054558	4	16	2	3635	NBN,BRCA1
CORUM	BRCA1-RAD50-MRE11-NBS1 complex	CORUM:202	0.049748784717078595	1.3032175239054558	4	16	2	3635	NBN,BRCA1
CORUM	MSH2-MSH6-PMS1-MLH1 complex	CORUM:370	0.049748784717078595	1.3032175239054558	4	16	2	3635	MSH2,MLH1
HP	Cafe-au-lait spot	HP:0000957	1.0635155859138155e-13	12.973256141091044	92	22	13	4006	SDHB,MSH2,FANCL,FANCD2,MLH1,NBN,TSC1,ATM,MEN1,FANCI,BLM,NF1,BRCA1
HP	Neoplasm by anatomical site	HP:0011793	3.2684364199808386e-12	11.485659958830249	714	22	21	4006	SDHB,FH,MUTYH,MSH2,FANCL,FANCD2,MLH1,MET,EGFR,WRN,NBN,TSC1,ATM,MEN1,AIP,FANCI,BLM,CDH1,NF1,BRCA1,ERCC2
HP	Neoplasm	HP:0002664	7.354709883203559e-12	11.133434453950565	742	22	21	4006	SDHB,FH,MUTYH,MSH2,FANCL,FANCD2,MLH1,MET,EGFR,WRN,NBN,TSC1,ATM,MEN1,AIP,FANCI,BLM,CDH1,NF1,BRCA1,ERCC2
HP	Localized skin lesion	HP:0011355	9.816282449296842e-8	7.008052953907147	706	22	18	4006	SDHB,MSH2,FANCL,FANCD2,MLH1,EGFR,WRN,NBN,TSC1,ATM,MEN1,AIP,FANCI,BLM,CDH1,NF1,BRCA1,ERCC2
HP	Neoplasm of the gastrointestinal tract	HP:0007378	1.3237179034486504e-7	6.878204557214304	207	22	12	4006	SDHB,FH,MUTYH,MSH2,MLH1,MET,WRN,NBN,MEN1,BLM,CDH1,BRCA1
HP	Abnormal internal genitalia	HP:0000812	1.6246035699028822e-7	6.789252596782199	509	22	16	4006	SDHB,FH,MSH2,FANCL,FANCD2,MLH1,WRN,NBN,TSC1,ATM,MEN1,AIP,FANCI,CDH1,BRCA1,ERCC2
HP	Neoplasm of the skin	HP:0008069	2.942471500072236e-7	6.531287734914877	168	22	11	4006	SDHB,FH,MUTYH,MSH2,MLH1,WRN,TSC1,MEN1,BLM,NF1,ERCC2
HP	Multiple cafe-au-lait spots	HP:0007565	3.9125898321449827e-7	6.407535678031568	58	22	8	4006	SDHB,FANCL,FANCD2,TSC1,ATM,FANCI,NF1,BRCA1
HP	Abnormality of chromosome stability	HP:0003220	4.82855630823376e-7	6.316182699701883	36	22	7	4006	FANCL,FANCD2,NBN,ATM,FANCI,BLM,BRCA1
HP	Weight loss	HP:0001824	8.724490112827049e-7	6.059259945188994	243	22	12	4006	SDHB,FH,MSH2,FANCL,FANCD2,MLH1,NBN,ATM,TSHR,FANCI,BRCA1,ERCC2
HP	Abnormality of female internal genitalia	HP:0000008	0.0000010183937925750646	5.992084256505434	476	22	15	4006	SDHB,FH,MSH2,FANCL,FANCD2,MLH1,WRN,NBN,TSC1,ATM,MEN1,AIP,FANCI,CDH1,BRCA1
HP	Abnormal uterus morphology	HP:0031105	0.0000018908225766203025	5.723349220816405	105	22	9	4006	SDHB,FH,MSH2,FANCL,FANCD2,MLH1,FANCI,CDH1,BRCA1
HP	Neoplasm of the genitourinary tract	HP:0007379	0.000004334468103450553	5.363064188593572	161	22	10	4006	SDHB,FH,MSH2,MLH1,MET,WRN,NBN,TSC1,CDH1,BRCA1
HP	Sarcoma	HP:0100242	0.000004641635579979196	5.333328959489057	116	22	9	4006	SDHB,FH,MSH2,MLH1,WRN,NBN,TSC1,MEN1,NF1
HP	Abnormality of the female genitalia	HP:0010460	0.000005258518569798203	5.27913658808572	534	22	15	4006	SDHB,FH,MSH2,FANCL,FANCD2,MLH1,WRN,NBN,TSC1,ATM,MEN1,AIP,FANCI,CDH1,BRCA1
HP	Breast carcinoma	HP:0003002	0.000006372640073169347	5.195680609787932	51	22	7	4006	SDHB,MSH2,MLH1,WRN,NBN,CDH1,BRCA1
HP	Chromosome breakage	HP:0040012	0.000007261186795141741	5.138992390807075	14	22	5	4006	FANCL,FANCD2,FANCI,BLM,BRCA1
HP	Abnormality of skin pigmentation	HP:0001000	0.00000816085760535683	5.088264199860928	370	22	13	4006	SDHB,MSH2,FANCL,FANCD2,MLH1,NBN,TSC1,AIP,FANCI,BLM,NF1,BRCA1,ERCC2
HP	Irregular hyperpigmentation	HP:0007400	0.000009061752994324874	5.042787780014229	125	22	9	4006	SDHB,MSH2,FANCL,FANCD2,MLH1,FANCI,BLM,BRCA1,ERCC2
HP	Soft tissue sarcoma	HP:0030448	0.000015631758390335618	4.805992166173596	91	22	8	4006	SDHB,FH,MSH2,MLH1,NBN,TSC1,MEN1,NF1
HP	Fatigue	HP:0012378	0.000015724631287380373	4.8034195291407835	312	22	12	4006	SDHB,FH,MSH2,MLH1,MET,TSC1,ATM,MEN1,AIP,TSHR,BRCA1,ERCC2
HP	Neoplasm by histology	HP:0011792	0.000023807835437294554	4.623280088021056	253	22	11	4006	SDHB,FH,MSH2,MLH1,WRN,NBN,TSC1,MEN1,NF1,BRCA1,ERCC2
HP	Neoplasm of the endocrine system	HP:0100568	0.00002608137530057056	4.583669511494538	97	22	8	4006	SDHB,FH,MSH2,MLH1,WRN,MEN1,AIP,NF1
HP	Neoplasm of the nervous system	HP:0004375	0.000029922775681247955	4.523998123135868	143	22	9	4006	SDHB,FH,MSH2,MLH1,WRN,NBN,TSC1,MEN1,NF1
HP	Hyperpigmentation of the skin	HP:0000953	0.00003260979809922362	4.486651890082866	198	22	10	4006	SDHB,MSH2,FANCL,FANCD2,MLH1,AIP,FANCI,BLM,BRCA1,ERCC2
HP	Adenoma sebaceum	HP:0009720	0.000041432075394985684	4.382663311692894	19	22	5	4006	SDHB,MSH2,MLH1,TSC1,MEN1
HP	Benign neoplasm of the central nervous system	HP:0100835	0.00005594422707577202	4.252244721977266	69	22	7	4006	SDHB,FH,MSH2,MLH1,WRN,TSC1,NF1
HP	Abnormality of the ovary	HP:0000137	0.00006021764398673054	4.220276240247676	211	22	10	4006	SDHB,MSH2,MLH1,WRN,NBN,ATM,MEN1,AIP,CDH1,BRCA1
HP	Abnormality of the gastrointestinal tract	HP:0011024	0.00006224823599519785	4.2058729511945785	1191	22	19	4006	SDHB,FH,MUTYH,MSH2,FANCL,FANCD2,MLH1,MET,WRN,NBN,TSC1,ATM,MEN1,FANCI,BLM,CDH1,NF1,BRCA1,ERCC2
HP	Neoplasm of the breast	HP:0100013	0.00008337128356421104	4.078983512158203	73	22	7	4006	SDHB,MSH2,MLH1,WRN,NBN,CDH1,BRCA1
HP	Abnormality of the skin	HP:0000951	0.0000973372898367222	4.011720749990419	1631	22	21	4006	SDHB,FH,MUTYH,MSH2,FANCL,FANCD2,MLH1,EGFR,WRN,NBN,TSC1,ATM,MEN1,AIP,TSHR,FANCI,BLM,CDH1,NF1,BRCA1,ERCC2
HP	Hematological neoplasm	HP:0004377	0.00010685599077398486	3.9712011245326675	224	22	10	4006	MSH2,FANCL,FANCD2,MLH1,NBN,ATM,FANCI,BLM,NF1,BRCA1
HP	Neoplasm of the central nervous system	HP:0100006	0.00010793996680243149	3.966817719840594	116	22	8	4006	SDHB,FH,MSH2,MLH1,WRN,NBN,TSC1,NF1
HP	Angiofibromas	HP:0010615	0.00011820374487915955	3.927368764109662	23	22	5	4006	SDHB,MSH2,MLH1,TSC1,MEN1
HP	Hypopigmented skin patches	HP:0001053	0.00012350025268940772	3.9083321538091482	118	22	8	4006	SDHB,FANCL,FANCD2,TSC1,FANCI,BLM,BRCA1,ERCC2
HP	Genital neoplasm	HP:0010787	0.00013198053461632194	3.879490116764559	119	22	8	4006	SDHB,FH,MSH2,MLH1,WRN,NBN,CDH1,BRCA1
HP	Anorectal anomaly	HP:0012732	0.0001375576072021891	3.861515387283898	230	22	10	4006	SDHB,MUTYH,MSH2,FANCL,FANCD2,MLH1,NBN,FANCI,CDH1,BRCA1
HP	Somatic mutation	HP:0001428	0.00018234438497632537	3.739107605595845	124	22	8	4006	MUTYH,MET,EGFR,TSC1,AIP,CDH1,NF1,BRCA1
HP	Neoplasm of striated muscle	HP:0009728	0.00018531542314194788	3.732088434395615	25	22	5	4006	MSH2,MLH1,NBN,TSC1,NF1
HP	Abnormal reproductive system morphology	HP:0012243	0.00020581817598869188	3.6865162749427283	1104	22	18	4006	SDHB,FH,MSH2,FANCL,FANCD2,MLH1,WRN,NBN,TSC1,ATM,MEN1,AIP,FANCI,BLM,CDH1,NF1,BRCA1,ERCC2
HP	Abnormality of the uterus	HP:0000130	0.00031148317848772236	3.5065654022543167	187	22	9	4006	SDHB,FH,MSH2,FANCL,FANCD2,MLH1,FANCI,CDH1,BRCA1
HP	Fibroma	HP:0010614	0.00038957720032652165	3.40940646776396	55	22	6	4006	SDHB,MSH2,MLH1,TSC1,MEN1,NF1
HP	Abnormality of skin morphology	HP:0011121	0.00044242612735917794	3.3541592337990522	1526	22	20	4006	SDHB,FH,MSH2,FANCL,FANCD2,MLH1,EGFR,WRN,NBN,TSC1,ATM,MEN1,AIP,TSHR,FANCI,BLM,CDH1,NF1,BRCA1,ERCC2
HP	Abnormality of the upper respiratory tract	HP:0002087	0.0004424350479286954	3.354150477274921	335	22	11	4006	MSH2,FANCL,FANCD2,MLH1,EGFR,WRN,NBN,ATM,FANCI,BLM,BRCA1
HP	Fibrous tissue neoplasm	HP:0012316	0.0004842966648550505	3.3148885217443658	57	22	6	4006	SDHB,MSH2,MLH1,TSC1,MEN1,NF1
HP	Glioma	HP:0009733	0.0004882964871998798	3.3113164000148645	30	22	5	4006	MSH2,MLH1,NBN,TSC1,NF1
HP	Renal neoplasm	HP:0009726	0.0005254706691774002	3.2794515204918953	95	22	7	4006	SDHB,FH,MSH2,MLH1,MET,WRN,TSC1
HP	Nervous tissue neoplasm	HP:0030060	0.0005971819137948527	3.2238933537568526	59	22	6	4006	SDHB,MSH2,MLH1,NBN,TSC1,NF1
HP	Neuroectodermal neoplasm	HP:0030061	0.0005971819137948527	3.2238933537568526	59	22	6	4006	SDHB,MSH2,MLH1,NBN,TSC1,NF1
HP	Neuroepithelial neoplasm	HP:0030063	0.0005971819137948527	3.2238933537568526	59	22	6	4006	SDHB,MSH2,MLH1,NBN,TSC1,NF1
HP	Abnormality of the digestive system	HP:0025031	0.0006386214998024955	3.1947564646120914	2081	22	22	4006	SDHB,FH,MUTYH,MSH2,FANCL,FANCD2,MLH1,MET,EGFR,WRN,NBN,TSC1,ATM,MEN1,AIP,TSHR,FANCI,BLM,CDH1,NF1,BRCA1,ERCC2
HP	Functional abnormality of male internal genitalia	HP:0000025	0.0006856636258768112	3.1638888890354147	147	22	8	4006	FANCL,FANCD2,ATM,MEN1,AIP,FANCI,BLM,BRCA1
HP	Abnormality of the endocrine system	HP:0000818	0.0007263857876375314	3.1388326617487805	1033	22	17	4006	SDHB,FH,MSH2,FANCL,FANCD2,MLH1,WRN,TSC1,ATM,MEN1,AIP,TSHR,FANCI,BLM,NF1,BRCA1,ERCC2
HP	Macule	HP:0012733	0.0008016836491341753	3.095996974034166	101	22	7	4006	SDHB,MSH2,MLH1,TSC1,MEN1,NF1,ERCC2
HP	Astrocytoma	HP:0009592	0.0008038845313866546	3.09480632809605	14	22	4	4006	MSH2,MLH1,TSC1,NF1
HP	Abnormality of the astrocytes	HP:0100707	0.0008038845313866546	3.09480632809605	14	22	4	4006	MSH2,MLH1,TSC1,NF1
HP	Malignant neoplasm of the central nervous system	HP:0100836	0.000806352399909024	3.093475117142348	62	22	6	4006	SDHB,MSH2,MLH1,NBN,TSC1,NF1
HP	Ovarian neoplasm	HP:0100615	0.0008881509594639996	3.051513210696417	63	22	6	4006	MSH2,MLH1,WRN,NBN,CDH1,BRCA1
HP	Abnormality of the genital system	HP:0000078	0.0011436211227520685	2.941717831794332	1224	22	18	4006	SDHB,FH,MSH2,FANCL,FANCD2,MLH1,WRN,NBN,TSC1,ATM,MEN1,AIP,FANCI,BLM,CDH1,NF1,BRCA1,ERCC2
HP	Abnormal male reproductive system physiology	HP:0012874	0.0013808301845993432	2.859859727957333	161	22	8	4006	FANCL,FANCD2,ATM,MEN1,AIP,FANCI,BLM,BRCA1
HP	Neoplasm of the small intestine	HP:0100833	0.001451102600188263	2.8383018796916186	16	22	4	4006	SDHB,MSH2,MLH1,WRN
HP	Urinary tract neoplasm	HP:0010786	0.001531022752411385	2.8150183552368846	111	22	7	4006	SDHB,FH,MSH2,MLH1,MET,WRN,TSC1
HP	Neoplasm of the eye	HP:0100012	0.0016716334898391211	2.7768589366988854	38	22	5	4006	SDHB,FH,TSC1,NF1,ERCC2
HP	Decreased fertility in males	HP:0012041	0.001672819283619838	2.776550973781121	70	22	6	4006	FANCL,FANCD2,MEN1,AIP,FANCI,BRCA1
HP	Abnormal breast morphology	HP:0031093	0.0022080798932558932	2.655985216915458	309	22	10	4006	SDHB,MSH2,MLH1,WRN,NBN,MEN1,AIP,CDH1,BRCA1,ERCC2
HP	Abnormality of the breast	HP:0000769	0.002343797832955309	2.6300798516208714	311	22	10	4006	SDHB,MSH2,MLH1,WRN,NBN,MEN1,AIP,CDH1,BRCA1,ERCC2
HP	Uterine neoplasm	HP:0010784	0.002469227853539939	2.6074388327212614	41	22	5	4006	SDHB,FH,MSH2,MLH1,CDH1
HP	Hypopigmentation of the skin	HP:0001010	0.0024981306696515698	2.602384848738338	174	22	8	4006	SDHB,FANCL,FANCD2,TSC1,FANCI,BLM,BRCA1,ERCC2
HP	Endometrial carcinoma	HP:0012114	0.0030571064063749437	2.514689444853486	19	22	4	4006	SDHB,MSH2,MLH1,CDH1
HP	Leukemia	HP:0001909	0.003429906410874552	2.464717730043314	125	22	7	4006	MSH2,FANCD2,MLH1,NBN,ATM,BLM,NF1
HP	Neoplasm of the pancreas	HP:0002894	0.003437339636040752	2.463777554051039	79	22	6	4006	MSH2,MLH1,NBN,TSC1,MEN1,BRCA1
HP	Axillary freckling	HP:0000997	0.0034708387812694436	2.4595655586222063	6	22	3	4006	MSH2,MLH1,NF1
HP	Freckling	HP:0001480	0.0035403097113611086	2.450958743609366	44	22	5	4006	MSH2,MLH1,NBN,NF1,ERCC2
HP	Neoplasm of the respiratory system	HP:0100606	0.0044368353202475	2.352926690470971	46	22	5	4006	MSH2,MLH1,EGFR,WRN,TSC1
HP	Abnormality of the endometrium	HP:0030126	0.0046865927146548985	2.3291427869243417	21	22	4	4006	SDHB,MSH2,MLH1,CDH1
HP	Rhabdomyosarcoma	HP:0002859	0.0046865927146548985	2.3291427869243417	21	22	4	4006	MSH2,MLH1,NBN,NF1
HP	Decreased fertility	HP:0000144	0.00526251138773413	2.278806951370101	192	22	8	4006	FANCL,FANCD2,WRN,MEN1,AIP,FANCI,BLM,BRCA1
HP	Abnormality of the integument	HP:0001574	0.005999894035877281	2.221856419623048	1997	22	21	4006	SDHB,FH,MUTYH,MSH2,FANCL,FANCD2,MLH1,EGFR,WRN,NBN,TSC1,ATM,MEN1,AIP,TSHR,FANCI,BLM,CDH1,NF1,BRCA1,ERCC2
HP	Pyridoxine-responsive sideroblastic anemia	HP:0005522	0.006884106067669406	2.162152446849902	23	22	4	4006	FANCL,FANCD2,FANCI,BRCA1
HP	Hamartoma of the orbital region	HP:0030670	0.006884106067669406	2.162152446849902	23	22	4	4006	SDHB,FH,TSC1,NF1
HP	Hamartoma of the eye	HP:0010568	0.006884106067669406	2.162152446849902	23	22	4	4006	SDHB,FH,TSC1,NF1
HP	Gonadal neoplasm	HP:0010785	0.007906313001387576	2.102025996458433	91	22	6	4006	MSH2,MLH1,WRN,NBN,CDH1,BRCA1
HP	Aplasia/Hypoplasia of the uvula	HP:0010293	0.008231171230102922	2.0845383637452057	24	22	4	4006	FANCL,FANCD2,FANCI,BRCA1
HP	Absent testis	HP:0010469	0.008231171230102922	2.0845383637452057	24	22	4	4006	FANCL,FANCD2,FANCI,BRCA1
HP	Abnormal leukocyte morphology	HP:0001881	0.00827754641292091	2.082098375442227	448	22	11	4006	MSH2,FANCL,FANCD2,MLH1,NBN,ATM,FANCI,BLM,NF1,BRCA1,ERCC2
HP	Abnormal cellular immune system morphology	HP:0010987	0.00827754641292091	2.082098375442227	448	22	11	4006	MSH2,FANCL,FANCD2,MLH1,NBN,ATM,FANCI,BLM,NF1,BRCA1,ERCC2
HP	Abnormality of blood and blood-forming tissues	HP:0001871	0.008902010170344912	2.050511913881608	1060	22	16	4006	SDHB,FH,MSH2,FANCL,FANCD2,MLH1,MET,NBN,TSC1,ATM,AIP,FANCI,BLM,NF1,BRCA1,ERCC2
HP	Neuroendocrine neoplasm	HP:0100634	0.009763715193333578	2.0103848973998337	25	22	4	4006	SDHB,FH,MEN1,NF1
HP	Neoplasm of the colon	HP:0100273	0.009948582862769288	2.0022387784213	54	22	5	4006	SDHB,MUTYH,MSH2,MLH1,BRCA1
HP	Abnormal immune system morphology	HP:0032251	0.010973530425057908	1.9596536278987746	461	22	11	4006	MSH2,FANCL,FANCD2,MLH1,NBN,ATM,FANCI,BLM,NF1,BRCA1,ERCC2
HP	Meckel diverticulum	HP:0002245	0.013448286417031016	1.8713330500138945	27	22	4	4006	FANCL,FANCD2,FANCI,BRCA1
HP	Abnormality of the preputium	HP:0100587	0.013448286417031016	1.8713330500138945	27	22	4	4006	FANCL,FANCD2,FANCI,BRCA1
HP	Abnormality of the hypothalamus-pituitary axis	HP:0000864	0.015371763098669819	1.8132763172686603	297	22	9	4006	MSH2,FANCL,FANCD2,MLH1,MEN1,AIP,TSHR,FANCI,BRCA1
HP	Choanal atresia	HP:0000453	0.015372058021023805	1.813267984982935	102	22	6	4006	FANCL,FANCD2,NBN,FANCI,CDH1,BRCA1
HP	Neoplasm of the stomach	HP:0006753	0.015470627696497968	1.8104920651244825	59	22	5	4006	SDHB,MUTYH,MSH2,MLH1,CDH1
HP	Small intestinal stenosis	HP:0012848	0.015633140819504048	1.80595376007762	28	22	4	4006	FANCL,FANCD2,FANCI,BRCA1
HP	Pituitary adenoma	HP:0002893	0.015633140819504048	1.80595376007762	28	22	4	4006	MSH2,MLH1,MEN1,AIP
HP	Duodenal stenosis	HP:0100867	0.015633140819504048	1.80595376007762	28	22	4	4006	FANCL,FANCD2,FANCI,BRCA1
HP	Abdominal pain	HP:0002027	0.01609502071862822	1.7933084599239957	223	22	8	4006	SDHB,FH,MSH2,MLH1,MET,TSC1,MEN1,BRCA1
HP	Abnormal esophagus morphology	HP:0002031	0.017827991775581663	1.7488975749347688	160	22	7	4006	SDHB,FH,FANCL,FANCD2,MEN1,FANCI,BRCA1
HP	Clubbing of toes	HP:0100760	0.0180691051849762	1.7430633539608955	29	22	4	4006	FANCL,FANCD2,FANCI,BRCA1
HP	Abnormal ileum morphology	HP:0001549	0.0180691051849762	1.7430633539608955	29	22	4	4006	FANCL,FANCD2,FANCI,BRCA1
HP	Neoplasm of the thyroid gland	HP:0100031	0.018253193554020646	1.7386611409854282	61	22	5	4006	SDHB,MSH2,MLH1,WRN,MEN1
HP	Abnormality of the testis size	HP:0045058	0.01934909816587667	1.713339272025463	162	22	7	4006	FANCL,FANCD2,WRN,FANCI,NF1,BRCA1,ERCC2
HP	Abnormal tracheobronchial morphology	HP:0005607	0.019585690159634576	1.7080611201978162	229	22	8	4006	FANCL,FANCD2,EGFR,NBN,ATM,FANCI,BLM,BRCA1
HP	Abnormality of the choanae	HP:0000415	0.020275100182701962	1.6930369911889567	107	22	6	4006	FANCL,FANCD2,NBN,FANCI,CDH1,BRCA1
HP	Neoplasm of the anterior pituitary	HP:0011750	0.020773844984634086	1.682483113428063	30	22	4	4006	MSH2,MLH1,MEN1,AIP
HP	Neoplasm of the pituitary gland	HP:0040277	0.020773844984634086	1.682483113428063	30	22	4	4006	MSH2,MLH1,MEN1,AIP
HP	Aplasia/Hypoplasia of the iris	HP:0008053	0.021393070615128795	1.669726875293012	108	22	6	4006	SDHB,FH,FANCL,FANCD2,FANCI,BRCA1
HP	Aplasia/Hypoplasia affecting the uvea	HP:0008055	0.021393070615128795	1.669726875293012	108	22	6	4006	SDHB,FH,FANCL,FANCD2,FANCI,BRCA1
HP	Melanoma	HP:0002861	0.023144393505013953	1.635554195346794	64	22	5	4006	SDHB,WRN,NBN,BRCA1,ERCC2
HP	Abnormal shape of the palpebral fissure	HP:0200005	0.023765506097714224	1.6240529327639524	31	22	4	4006	FANCL,FANCD2,FANCI,BRCA1
HP	Almond-shaped palpebral fissure	HP:0007874	0.023765506097714224	1.6240529327639524	31	22	4	4006	FANCL,FANCD2,FANCI,BRCA1
HP	Abnormality of the kidney	HP:0000077	0.02416807740016222	1.6167578968704295	989	22	15	4006	SDHB,FH,MSH2,FANCL,FANCD2,MLH1,MET,WRN,NBN,TSC1,MEN1,AIP,FANCI,NF1,BRCA1
HP	Abnormality of the thyroid gland	HP:0000820	0.025506800394189795	1.5933440164313228	316	22	9	4006	SDHB,MSH2,MLH1,WRN,TSC1,MEN1,AIP,TSHR,FANCI
HP	Gastrointestinal carcinoma	HP:0002672	0.02706270370560464	1.5676288172813282	32	22	4	4006	MUTYH,MSH2,MLH1,WRN
HP	Malignant gastrointestinal tract tumors	HP:0006749	0.02706270370560464	1.5676288172813282	32	22	4	4006	MUTYH,MSH2,MLH1,WRN
HP	Hypopigmented macule	HP:0020073	0.028128466009697626	1.5508539515066455	11	22	3	4006	TSC1,MEN1,NF1
HP	Aplasia/Hypoplasia affecting the anterior segment of the eye	HP:0008062	0.02919833281107668	1.5346419455248868	114	22	6	4006	SDHB,FH,FANCL,FANCD2,FANCI,BRCA1
HP	Sideroblastic anemia	HP:0001924	0.03068451131348745	1.5130807889694515	33	22	4	4006	FANCL,FANCD2,FANCI,BRCA1
HP	Nausea and vomiting	HP:0002017	0.031245245845230026	1.5052160538480128	324	22	9	4006	SDHB,FH,MSH2,MLH1,MET,EGFR,MEN1,AIP,BRCA1
HP	Abnormality of the upper urinary tract	HP:0010935	0.034281891288240184	1.4649352266149758	1016	22	15	4006	SDHB,FH,MSH2,FANCL,FANCD2,MLH1,MET,WRN,NBN,TSC1,MEN1,AIP,FANCI,NF1,BRCA1
HP	Benign genitourinary tract neoplasm	HP:0006778	0.03511677765164622	1.454485342205405	2	22	2	4006	MSH2,MLH1
HP	Benign gastrointestinal tract tumors	HP:0006719	0.03511677765164622	1.454485342205405	2	22	2	4006	MSH2,MLH1
HP	Prolactinoma	HP:0040278	0.03511677765164622	1.454485342205405	2	22	2	4006	MEN1,AIP
HP	Sebaceous gland carcinoma	HP:0030410	0.03511677765164622	1.454485342205405	2	22	2	4006	MSH2,MLH1
HP	Abnormal spermatogenesis	HP:0008669	0.03557627287987381	1.4488395523872948	118	22	6	4006	FANCL,FANCD2,ATM,FANCI,BLM,BRCA1
HP	Clubbing	HP:0001217	0.03596019435098003	1.444177969738306	70	22	5	4006	FANCL,FANCD2,FANCI,BRCA1,ERCC2
HP	Abnormality of the genitourinary system	HP:0000119	0.03664148035819334	1.4360269886502774	1932	22	20	4006	SDHB,FH,MUTYH,MSH2,FANCL,FANCD2,MLH1,MET,WRN,NBN,TSC1,ATM,MEN1,AIP,FANCI,BLM,CDH1,NF1,BRCA1,ERCC2
HP	Ependymoma	HP:0002888	0.03737115368514605	1.427463494835433	12	22	3	4006	MSH2,MLH1,TSC1
HP	Skin appendage neoplasm	HP:0012842	0.03737115368514605	1.427463494835433	12	22	3	4006	MUTYH,MSH2,MLH1
HP	Neoplasm of the large intestine	HP:0100834	0.038546503765417656	1.414015007087603	71	22	5	4006	SDHB,MUTYH,MSH2,MLH1,BRCA1
HP	Anal atresia	HP:0002023	0.04106244595561537	1.386555184692941	121	22	6	4006	FANCL,FANCD2,NBN,FANCI,CDH1,BRCA1
HP	Abnormality of thyroid morphology	HP:0011772	0.04303583231376265	1.3661697933540913	122	22	6	4006	SDHB,MSH2,MLH1,WRN,MEN1,TSHR
HP	Hypogonadism	HP:0000135	0.045027924594400755	1.3465180698696486	339	22	9	4006	FANCL,FANCD2,WRN,ATM,MEN1,AIP,FANCI,BRCA1,ERCC2
HP	Abnormality of skin adnexa morphology	HP:0011138	0.04691383564787618	1.3286990579373472	1041	22	15	4006	MUTYH,MSH2,MLH1,EGFR,WRN,NBN,TSC1,ATM,MEN1,AIP,BLM,CDH1,NF1,BRCA1,ERCC2
HP	Pallor	HP:0000980	0.047212347684612875	1.3259444032729988	124	22	6	4006	SDHB,FH,FANCD2,MEN1,AIP,FANCI
HP	Adenocarcinoma of the intestines	HP:0040273	0.048409616432238824	1.3150683584254614	13	22	3	4006	MUTYH,MSH2,MLH1
HP	Neoplasm of the rectum	HP:0100743	0.048814748979571165	1.311448939622819	37	22	4	4006	SDHB,MUTYH,MSH2,MLH1
