# Supplementary material for: A deep analysis using panel-based next-generation sequencing in an Ecuadorian pediatric patient with anaplastic astrocytoma: a case report
Source: J Med Case Rep. 2020 Aug 31;14:136. doi: 10.1186/s13256-020-02451-4 (PMC7457761; doi:10.1186/s13256-020-02451-4)
Supplement: Supplementary file 3 — Additional file 3: Nonspecific drugs for anaplastic astrocytoma. [file 13256_2020_2451_MOESM3_ESM.xlsx]

## Sheet: Sheet 1
Additional File 3. Non-specific drugs for Anaplasic Astrocytoma
Drug	Target	Disease	Max phase	Molecule type	Mechanism of action
THYROTROPIN ALFA	TSHR	thyroid carcinoma	Phase IV	Protein	Agonist
SORAFENIB	RET	hepatocellular carcinoma	Phase IV	Small molecule	Inhibitor
RIBOCICLIB	CDK4	breast carcinoma	Phase IV	Small molecule	Inhibitor
CETUXIMAB	EGFR	metastatic colorectal cancer	Phase IV	Antibody	Inhibitor
GEFITINIB	EGFR	non-small cell lung carcinoma	Phase IV	Small molecule	Inhibitor
SUNITINIB	RET	Gastrointestinal stromal tumor	Phase IV	Small molecule	Inhibitor
NECITUMUMAB	EGFR	neoplasm	Phase IV	Antibody	Inhibitor
CRIZOTINIB	ALK	non-small cell lung carcinoma	Phase IV	Small molecule	Inhibitor
AFATINIB	EGFR	non-small cell lung carcinoma	Phase IV	Small molecule	Inhibitor
ALECTINIB	RET	non-small cell lung carcinoma	Phase IV	Small molecule	Inhibitor
ELTROMBOPAG	MPL	autoimmune thrombocytopenic purpura	Phase IV	Small molecule	Agonist
NERATINIB	EGFR	breast carcinoma	Phase IV	Small molecule	Inhibitor
ERLOTINIB	EGFR	non-small cell lung carcinoma	Phase IV	Small molecule	Inhibitor
LAPATINIB	EGFR	neoplasm	Phase IV	Small molecule	Inhibitor
PALBOCICLIB	CDK4	neoplasm	Phase IV	Small molecule	Inhibitor
PANITUMUMAB	EGFR	colorectal adenocarcinoma	Phase IV	Antibody	Inhibitor
VANDETANIB	RET	thyroid carcinoma	Phase IV	Small molecule	Inhibitor
OSIMERTINIB	EGFR	neoplasm	Phase IV	Small molecule	Inhibitor
CERITINIB	ALK	cancer	Phase IV	Small molecule	Inhibitor
BRIGATINIB	EGFR	non-small cell lung carcinoma	Phase IV	Small molecule	Inhibitor
ABEMACICLIB	CDK4	breast carcinoma	Phase IV	Small molecule	Inhibitor
CABOZANTINIB	MET	thyroid carcinoma	Phase IV	Small molecule	Inhibitor
MECAMYLAMINE	CHRNA3	hypertension	Phase IV	Small molecule	Negative allosteric modulator
ROMIPLOSTIM	MPL	hemorrhage	Phase IV	Protein	Agonist
REGORAFENIB	RET	neoplasm	Phase IV	Small molecule	Inhibitor
CATUMAXOMAB	EPCAM	neoplasm	Phase IV	Antibody	Cross-linking agent
THYROTROPIN	TSHR	head and neck malignant neoplasia	Phase IV	Unknown	Agonist
TRIMETHAPHAN	CHRNA3	hypertension	Phase IV	Small molecule	Antagonist
FOMEPIZOLE	ADH1C	age-related macular degeneration	Phase IV	Small molecule	Inhibitor
NIMOTUZUMAB	EGFR	nasopharyngeal neoplasm	Phase III	Antibody	Inhibitor
EDRECOLOMAB	EPCAM	neoplasm	Phase III	Antibody	Cross-linking agent
ROCILETINIB	EGFR	neoplasm	Phase III	Small molecule	Inhibitor
DEPATUXIZUMAB MAFODOTIN	EGFR	glioblastoma multiforme	Phase III	Antibody	Binding agent
LEBRIKIZUMAB	IL13	asthma	Phase III	Antibody	Inhibitor
DACOMITINIB	EGFR	non-small cell lung carcinoma	Phase III	Small molecule	Inhibitor
PYROTINIB	EGFR	breast carcinoma	Phase III	Small molecule	Inhibitor
OPORTUZUMAB MONATOX	EPCAM	bladder carcinoma	Phase III	Antibody	Binding agent
TIVANTINIB	MET	hepatocellular carcinoma	Phase III	Small molecule	Inhibitor
TRALOKINUMAB	IL13	atopic eczema	Phase III	Antibody	Inhibitor
ZALUTUMUMAB	EGFR	head and neck malignant neoplasia	Phase III	Antibody	Antagonist
ONARTUZUMAB	MET	gastric carcinoma	Phase III	Antibody	Antagonist
BREMELANOTIDE	MC1R	sexual dysfunction	Phase III	Protein	Agonist
X-396	ALK	non-small cell lung carcinoma	Phase III	Small molecule	Inhibitor
AVATROMBOPAG	MPL	liver disease	Phase III	Small molecule	Agonist
MOTESANIB	RET	non-small cell lung carcinoma	Phase III	Small molecule	Inhibitor
QUIZARTINIB	RET	acute myeloid leukemia	Phase III	Small molecule	Inhibitor
SAVOLITINIB	MET	renal cell carcinoma	Phase III	Small molecule	Inhibitor
LESTAURTINIB	RET	childhood T acute lymphoblastic leukemia	Phase III	Small molecule	Inhibitor
ALVOCIDIB	CDK4	lymphoma	Phase III	Small molecule	Inhibitor
CANERTINIB	EGFR	breast neoplasm	Phase III	Small molecule	Inhibitor
SIMOTINIB	EGFR	non-small cell lung carcinoma	Phase III	Small molecule	Inhibitor
OLMUTINIB	EGFR	neoplasm	Phase II	Small molecule	Inhibitor
CAPMATINIB	MET	neoplasm	Phase II	Small molecule	Inhibitor
LARAZOTIDE	CHRNA3	celiac disease	Phase II	Protein	Agonist
ASM-024	CHRNA3	asthma	Phase II	Small molecule	Antagonist
QAX-576	IL13	asthma	Phase II	Antibody	Inhibitor
UCN-01	CDK4	peritoneal neoplasm	Phase II	Small molecule	Inhibitor
EGF816	EGFR	lung carcinoma	Phase II	Small molecule	Inhibitor
VARLITINIB	EGFR	gastric carcinoma	Phase II	Small molecule	Inhibitor
ANRUKINZUMAB	IL13	asthma	Phase II	Antibody	Inhibitor
MILCICLIB	CDK4	Thymoma	Phase II	Small molecule	Inhibitor
MODIMELANOTIDE	MC1R	Acute kidney injury	Phase II	Protein	Agonist
POZIOTINIB	EGFR	esophageal squamous cell carcinoma	Phase II	Small molecule	Inhibitor
MATUZUMAB	EGFR	ovarian carcinoma	Phase II	Antibody	Inhibitor
MGCD-265	MET	non-small cell lung carcinoma	Phase II	Small molecule	Inhibitor
AT-7519	CDK4	chronic lymphocytic leukemia	Phase II	Small molecule	Inhibitor
FORETINIB	MET	head and neck neoplasia	Phase II	Small molecule	Inhibitor
RONICICLIB	CDK4	small cell lung carcinoma	Phase II	Small molecule	Inhibitor
MERESTINIB	MET	biliary tract neoplasm	Phase II	Small molecule	Inhibitor
EMIBETUZUMAB	MET	gastric carcinoma	Phase II	Antibody	Inhibitor
AMG-208	MET	prostate carcinoma	Phase II	Small molecule	Inhibitor
TESEVATINIB	EGFR	glioblastoma multiforme	Phase II	Small molecule	Inhibitor
FUTUXIMAB	EGFR	metastatic colorectal cancer	Phase II	Antibody	Antagonist
SAR-125844	MET	neoplasm	Phase II	Small molecule	Inhibitor
MAB-425	EGFR	central nervous system cancer	Phase II	Antibody	Inhibitor
IMGATUZUMAB	EGFR	colorectal carcinoma	Phase II	Antibody	Inhibitor
BMS-690514	EGFR	breast carcinoma	Phase II	Small molecule	Inhibitor
AMUVATINIB	MET	small cell lung carcinoma	Phase II	Small molecule	Inhibitor
TEPOTINIB	MET	non-small cell lung carcinoma	Phase II	Small molecule	Inhibitor
TC-6499	CHRNA3	irritable bowel syndrome	Phase II	Small molecule	Agonist
AMG-337	MET	clear cell sarcoma	Phase II	Small molecule	Inhibitor
PELITINIB	EGFR	colonic neoplasm	Phase II	Small molecule	Inhibitor
DULIGOTUZUMAB	EGFR	head and neck malignant neoplasia	Phase II	Antibody	Inhibitor
TUCOTUZUMAB CELMOLEUKIN	EPCAM	ovarian carcinoma	Phase II	Antibody	Other
VORUCICLIB	CDK4	chronic lymphocytic leukemia	Phase II	Small molecule	Inhibitor
AEE-788	EGFR	cancer	Phase II	Small molecule	Inhibitor
GOLVATINIB	MET	gastric carcinoma	Phase II	Small molecule	Inhibitor
BMS-777607	MET	neoplasm	Phase II	Small molecule	Inhibitor
MK-2461	MET	neoplasm	Phase II	Small molecule	Inhibitor
MDX-447	EGFR	central nervous system cancer	Phase II	Antibody	Other
TNX-650	IL13	Hodgkins lymphoma	Phase II	Antibody	Inhibitor
ING-1	EPCAM	adenocarcinoma	Phase II	Antibody	Other
RG-547	CDK4	neoplasm	Phase II	Small molecule	NA
CUDC-101	EGFR	neoplasm	Phase I	Small molecule	Inhibitor
AC-480	EGFR	cancer	Phase I	Small molecule	Inhibitor
BPI-9016	MET	non-small cell lung carcinoma	Phase I	Small molecule	Inhibitor
SGX-523	MET	cancer	Phase I	Small molecule	Inhibitor
CEP-32496	EGFR	neoplasm	Phase I	Small molecule	Inhibitor
PHA-793887	CDK4	neoplasm	Phase I	Small molecule	Inhibitor
THELIATINIB	EGFR	cancer	Phase I	Small molecule	Inhibitor
PF-04217903	MET	neoplasm	Phase I	Small molecule	Inhibitor
MP-412	EGFR	cancer	Phase I	Small molecule	Inhibitor
ALTIRATINIB	MET	cancer	Phase I	Small molecule	Inhibitor
AZD-5438	CDK4	neoplasm	Phase I	Small molecule	Inhibitor
TAK-285	EGFR	cancer	Phase I	Small molecule	Inhibitor
ASP-3026	ALK	neoplasm of mature B-cells	Phase I	Small molecule	Inhibitor
BMS-817378	MET	neoplasm	Phase I	Small molecule	Inhibitor
TELISOTUZUMAB	MET	neoplasm	Phase I	Small molecule	Inhibitor
RGB-286638	CDK4	lymphoid neoplasm	Phase I	Small molecule	Inhibitor
EPITINIB	EGFR	neoplasm	Phase I	Small molecule	Inhibitor
MK-8033	MET	cancer	Phase I	Small molecule	Inhibitor
EMD-1204831	MET	neoplasm	Phase I	Small molecule	Inhibitor
CEP-37440	ALK	neoplasm	Phase I	Small molecule	Inhibitor
JNJ-26483327	EGFR	cancer	Phase I	Small molecule	Inhibitor
VB6-845	EPCAM	neoplasm	Phase I	Antibody	Binding agent
MOC31-PE	EPCAM	carcinoma	Phase I	Antibody	Binding agent
AG-24322	CDK4	non-Hodgkins lymphoma	Phase I	Small molecule	Inhibitor
JNJ-38877605	MET	neoplasm	Phase I	Small molecule	Inhibitor
